# Supplementary material for: Effects of Lifestyle Interventions on the Improvement of Chronic Non-Specific Low Back Pain: A Systematic Review and Network Meta-Analysis
Source: Healthcare (Basel). 2024 Feb 20;12(5):505. doi: 10.3390/healthcare12050505 (PMC10931043; doi:10.3390/healthcare12050505)
Supplement: Supplementary file 1 [file healthcare-12-00505-s001.zip]

Archive with 1 entries (1 files):
- healthcare-2821410-supplementary.pdf
